# Supplementary material for: Synthesis and In Vitro Evaluation as Potential Anticancer and Antioxidant Agents of Diphenylamine-Pyrrolidin-2-one-Hydrazone Derivatives
Source: Int J Mol Sci. 2023 Nov 27;24(23):16804. doi: 10.3390/ijms242316804 (PMC10871122; doi:10.3390/ijms242316804)
Supplement: Supplementary file 1 [file ijms-24-16804-s001.zip]

Archive with 1 entries (1 files):
- ijms-2729031-supplementary.pdf
